# Supplementary material for: Creating assessments as an active learning strategy: what are students’ perceptions? A mixed methods study
Source: Med Educ Online. 2019 Jun 27;24(1):1630239. doi: 10.1080/10872981.2019.1630239 (PMC6610530; doi:10.1080/10872981.2019.1630239)
Supplement: Supplemental Material [file ZMEO_A_1630239_SM1452.zip]

Archive with 2 entries (1 files):
- 1630239_supplemenatry/
- 1630239_supplemenatry/supplemenatry.docx
